# Supplementary material for: Utilizing computer vision for facial behavior analysis in schizophrenia studies: A systematic review
Source: PLoS One. 2022 Apr 8;17(4):e0266828. doi: 10.1371/journal.pone.0266828 (PMC8992987; doi:10.1371/journal.pone.0266828)
Supplement: S2 Table — (XLSX) [file pone.0266828.s002.xlsx]

## Sheet: Sheet1
	Section	Title and abstract		Introduction		Method																		Results									Discussion				Others		Percentage of YES (excluding NA)
	Topic	Title	Abstract	Background	Objectives	Source of Data		Participants			Outcome		Predictors		Sample Size	Missing Data	Statistical analysis methods					Risk groups	Development vs. validation	Participants			Model development		Model specification		Model performance	Model-updating	Limitations	Interpretation		Implications	Supplementary information	Funding
Article	Number Reference \ Item	1	2	3a	3b	4a	4b	5a	5b	5c	6a	6b	7a	7b	8	9	10a	10b	10c	10d	10e	11	12	13a	13b	13c	14a	14b	15a	15b	16	17	18	19a	19b	20	21	22
Alvino et al., 2007	27	Yes	Partial	Yes	Yes	Yes	No	Yes	Yes	NA	Partial	No	Partial	Partial	Yes	No	Yes	Yes	NA	Yes	NA	NA	NA	Partial	Yes	NA	Yes	NA	No	No	NA	NA	No	NA	Yes	Yes	No	No	0.518519
Wang et al., 2007a	28	Yes	Partial	Yes	Yes	Yes	No	Yes	No	NA	Partial	No	Partial	Partial	Yes	No	Yes	Yes	NA	Yes	NA	NA	NA	Partial	No	NA	Yes	NA	No	No	NA	NA	No	NA	Yes	Yes	No	No	0.444444
Wang et al., 2007b	29	Yes	Partial	Partial	Yes	No	No	Yes	No	NA	Partial	No	Partial	Partial	Yes	No	Yes	Yes	NA	Yes	NA	NA	NA	Partial	No	NA	Yes	NA	No	No	NA	NA	No	NA	Yes	Yes	No	No	0.37037
Wang et al., 2008	30	Yes	Partial	Partial	Yes	Yes	No	Yes	No	NA	Partial	No	Partial	Partial	Yes	No	Yes	Yes	NA	Yes	NA	NA	NA	Partial	No	NA	Yes	NA	No	No	NA	NA	No	NA	Yes	Yes	No	No	0.407407
Kupper et al., 2010	33	Yes	Partial	Yes	Yes	Yes	No	Yes	Yes	NA	Partial	No	Partial	Partial	Yes	No	Yes	Yes	NA	Yes	NA	NA	NA	Partial	Yes	NA	Yes	NA	No	No	NA	NA	Yes	NA	Yes	Yes	No	Yes	0.592593
Hamm et al. 2011	31	Yes	Partial	Yes	Yes	Yes	No	Yes	No	NA	Partial	No	Partial	Partial	Yes	No	Yes	Yes	NA	Yes	NA	NA	NA	Partial	Yes	NA	Yes	Yes	No	No	NA	NA	No	NA	Yes	Yes	No	Partial	0.5
Lavelle et al., 2013	34	Yes	Partial	Yes	Yes	Yes	No	Yes	Yes	NA	Partial	No	Partial	Partial	Yes	No	Yes	Yes	Yes	Yes	NA	NA	No	Partial	Yes	NA	Yes	Yes	No	No	Yes	NA	Yes	NA	Yes	Yes	No	Partial	0.580645
Hamm et al., 2014	32	Yes	Partial	Yes	Yes	Yes	No	Yes	Yes	NA	Partial	No	Partial	Partial	Yes	No	Yes	Yes	Yes	Yes	NA	NA	No	Partial	Yes	NA	Yes	NA	No	No	Yes	NA	Yes	NA	Yes	Yes	No	No	0.566667
Tron et al., 2015	40	Yes	Partial	Yes	Yes	Yes	No	Yes	Partial	NA	Partial	No	Partial	Partial	Yes	No	Yes	Yes	Yes	Yes	NA	NA	Yes	Partial	No	NA	Yes	NA	No	No	Yes	NA	No	NA	Yes	Yes	No	No	0.5
Tron et al. 2016a	41	Yes	Partial	Yes	Yes	Yes	No	Yes	Partial	NA	Partial	No	Partial	Partial	Yes	No	Yes	Yes	Yes	Yes	NA	NA	Yes	Partial	No	NA	Yes	NA	No	No	Yes	NA	No	NA	Yes	Yes	No	No	0.5
Tron et al. 2016b	42	Yes	Partial	Yes	Yes	Yes	No	Yes	Partial	NA	Partial	No	Partial	Partial	Yes	No	Yes	Yes	NA	Yes	NA	NA	Yes	Partial	No	NA	Yes	NA	No	No	NA	NA	No	NA	Yes	Yes	No	No	0.464286
Vijay et al., 2016	39	Partial	Partial	Yes	Yes	Yes	No	Yes	No	NA	Partial	No	Partial	Partial	Yes	Yes	Yes	Yes	Yes	Yes	NA	NA	Yes	Partial	Partial	NA	Yes	NA	No	No	Yes	NA	No	NA	Yes	Yes	No	No	0.517241
Dudek et al., 2017	38	Yes	Partial	Yes	Yes	Yes	Yes	Yes	No	NA	Partial	No	Partial	Partial	Yes	No	Yes	Yes	NA	Yes	NA	NA	Yes	Partial	No	NA	Yes	NA	No	No	NA	NA	No	NA	Yes	Yes	No	No	0.5
Bishay et al., 2018	37	Yes	Partial	Yes	Yes	Yes	Partial	Yes	Yes	NA	Partial	No	Partial	Partial	Yes	No	Yes	Yes	Yes	Yes	NA	NA	Yes	Partial	No	NA	Yes	NA	No	No	Yes	NA	No	NA	Yes	Yes	No	Partial	0.533333
Barzilay et al., 2019	35	Yes	Partial	Yes	Yes	Yes	No	Yes	Yes	NA	Partial	No	Partial	Partial	Yes	Yes	Yes	Yes	Yes	Yes	NA	NA	Yes	Partial	Yes	NA	Yes	NA	No	No	Yes	NA	Yes	NA	Yes	Yes	Yes	No	0.666667
Bishay et al., 2019	36	Yes	Partial	Yes	Yes	Yes	Partial	Yes	Yes	NA	Partial	No	Partial	Partial	Yes	No	Yes	Yes	Yes	Yes	NA	NA	Yes	Partial	No	NA	Yes	NA	No	No	Yes	NA	No	NA	Yes	Yes	No	Partial	0.533333
Abbas et al., 2021	43	Yes	Partial	Yes	Yes	Yes	Partial	Yes	Yes	NA	Partial	No	Partial	Partial	Yes	Yes	Yes	Yes	Yes	Yes	NA	NA	No	Partial	Yes	NA	Yes	NA	Yes	No	Yes	NA	Yes	NA	Yes	Yes	Yes	Partial	0.666667
																																							0.521304
